# Supplementary material for: 15-cis-Phytoene Desaturase and 15-cis-Phytoene Synthase Can Catalyze the Synthesis of β-Carotene and Influence the Color of Apricot Pulp
Source: Foods. 2024 Jan 17;13(2):300. doi: 10.3390/foods13020300 (PMC10815377; doi:10.3390/foods13020300)
Supplement: Supplementary file 1 [file foods-13-00300-s001.zip]

Archive with 1 entries (1 files):
- foods-2798747-supplementary.pdf
